# Supplementary material for: Substantial LVSI Is Independently Associated with Para-Aortic Nodal Metastasis in Patients Undergoing Laparoscopic Surgical Staging for Endometrial Cancer
Source: Curr Oncol. 2026 Jul 18;33(7):430. doi: 10.3390/curroncol33070430 (PMC13409510; doi:10.3390/curroncol33070430)
Supplement: Supplementary file 1 [file curroncol-33-00430-s001.zip]

Archive with 1 entries (1 files):
- curroncol-4328139-supplementary.pdf
